# Supplementary material for: Microbial Fuel Cell Construction Features and Application for Sustainable Wastewater Treatment
Source: Membranes (Basel). 2023 Apr 30;13(5):490. doi: 10.3390/membranes13050490 (PMC10223362; doi:10.3390/membranes13050490)
Supplement: Supplementary file 1 [file membranes-13-00490-s001.zip]

Archive with 1 entries (1 files):
- membranes-2283634-supplementary.pdf
